# Supplementary material for: GLUT3 promotes macrophage signaling and function via RAS-mediated endocytosis in atopic dermatitis and wound healing
Source: J Clin Invest. 2023 Nov 1;133(21):e170706. doi: 10.1172/JCI170706 (PMC10617774; doi:10.1172/JCI170706)
Supplement: Supporting data values [file jci-133-170706-s107.xlsx]

## Sheet: Fig1 A
	Unstimulated (M0)			LPS + IFNγ (M1)			IL-4 (M2)
Slc2a1	0.00743	0.0087	0.00632	0.0412	0.0454	0.0402	0.00628	0.00686	0.0077
Slc2a2	0	0	0	0	0	0	0	0	0
Slc2a3	0.003	0.00566	0.00502	0.00173	0.00244	0.00151	0.0144	0.0235	0.0226
Slc2a4	0	0	0	0	0	0	0	2.69e-05	2.09e-05
Slc2a5	0.000264	0.000352	0.000314	0.00226	0.00186	0.00193	0.000288	0.000138	0.000507
Slc2a6	0.000121	0	0.00017	0.00907	0.0106	0.0103	0.00167	0.00206	0.00153
Slc2a7	0	0	0	0	0	0	0	0	0
Slc2a8	1.16e-05	9.07e-05	0	0.00282	0.00262	0.00266	0.00136	0.00153	0.00129
Slc2a9	4.5e-05	5.49e-05	4.37e-05	0.0023	0.0013	0.00168	0.000314	0.00085	0.000841
Slc2a10	0	0	0	0	0	0	0	2.69e-05	2.09e-05
Slc2a12	0	0	0	9.56e-05	0	0	0	0	0
Slc2a13	0	0	0	8.68e-05	0.000115	6.61e-05	0.000178	0.000147	0.000292
Sglt1	0	0	0	0	0	0	0	0	0
Sglt2	0	0	0	0	0	0	0	0	0

## Sheet: Fig1 B
	Unstimulated (M0)			LPS + IFNγ (M1)			IL-4 (M2)
SLC2A1	0.0121	0.0116	0.0134	0.0451	0.0547	0.0835	0.00392	0.00673	0.00452
SLC2A2	3.63e-05	0	4.75e-05	0	2.29e-05	7.08e-05	4.25e-05	0.000105	8.24e-05
SLC2A3	0.0396	0.0477	0.0482	0.0199	0.0313	0.0356	0.139	0.135	0.114
SLC2A4	0	0	0	0	0	0	0	0	0
SLC2A5	0.000218	0.000219	0	0.00227	0.00356	0.0018	0.000169	0	0
SLC2A6	0.000847	0.00164	0.00122	0.0135	0.0131	0.0216	0.00145	0.00134	0.00178
SLC2A7	0	0	0	0	0	0	0	0	0
SLC2A8	0.00593	0.00647	0.00729	0.00742	0.00914	0.00555	0.00476	0.00505	0.0038
SLC2A9	0.00438	0.00356	0.00284	0.00517	0.00518	0.00498	0.00192	0.00297	0
SLC2A10	0.000163	0	0.000376	0	9.91e-05	0	0	0	0
SCL2A11	0.000201	0.00032	0.000358	4.03e-05	0.000467	0.000166	0.00106	0.00124	0.00128
SLC2A12	0	0	0	0	0	1.73e-05	0	0	0
SLC2A13	0.00875	0.0105	0.00997	0.0147	0.016	0.0158	0.00941	0.0107	0.0102
SGLT1	1.69e-05	7.39e-06	0	1.72e-05	1.04e-05	0	0	6.68e-06	8.07e-06
SGLT2	0	0	0	0	0	0	0	0	0

## Sheet: Fig1 E 
	M0			M1			M2
GLUT1	1.6549	0.810421	0.534679	4.30718	6.85304	8.55486	0.59739	0.413725	0.190352
GLUT3	1.24284	1.13574	0.621419	3.46688	2.59123	2.91529	5.7903	6.24905	5.95308

## Sheet: Fig1 F
		WT												Glut 1 KO
M1	Nos2	1.09508	2.71001	0.784558	0.612211	1.29729	1.17311	0.313519	0.655236	0.961279	0.66361	1.05034	0.683764	0.190371	0.0864143	0.304474	0.117584	0.149566	0.0102062	0.125455	0.156072	0.20737
	Tnf	0.97383	3.12827	1.15776	0.767589	0.915974	1.36039	0.230331	0.672373	0.725812	0.572916	0.82143	0.673324	0.2079	0.0832247	0.298403	0.136629	0.0993788	0.239196	0.115445	0.118037	0.124142	0.141632
	Il1b	1.41238	3.69291	0.920292	0.914231	1.27913	1.38055	0.186182	0.406186	0.529178	0.390782	0.596864	0.291311	0.164183	0.0758659	0.310149	0.110786	0.142074	0.223633	0.0611815	0.062485	0.0855886	0.101376
M2	Arg1	0.91696	0.821063	1.35256	0.771768	0.831655	1.14667	1.07155	0.904377	0.865127	1.08558	1.20391	1.02877	0.753643	0.857263	1.04322	1.0764	1.27261	1.26619	1.55219	1.48055	1.62173	1.58683	1.79143	1.51768
	Retnla	1.92025	1.84602	2.79451	1.91695	0.459627	0.615541	0.63991	0.582345	0.241452	0.327841	0.329299	0.326253	0.36542	0.388043	0.466492	0.463462	0.834033	0.937939	1.03376	1.10104	1.78089	2.11403	1.56629	1.53045
	Chil3l3	1.13153	0.914461	1.50849	1.0425	1.18663	1.17806	1.18285	1.12671	0.600234	0.700473	0.743778	0.684276	0.476799	0.446892	0.50982	0.563347	0.781267	0.787844	0.869968	0.937189	0.896172	0.982077	0.948725	0.73191

## Sheet: Fig1 G
		WT												Glut3 KO
M1	Nos2	0.315196	0.300496	2.1845	1.31682	2.80674	3.76025	0.287159	0.243424	0.0561059	0.23583	0.26867	0.224815	7.78541	5.86423	3.15764	3.64232	2.59764	1.58871	3.54629	2.16756	4.26571	2.24965	1.56872	1.87614
	Tnf	0.33004	0.329149	2.2086	1.81041	1.93599	4.00734	0.332009	0.261434	0.065781	0.202202	0.303691	0.213352	7.15493	4.12876	4.26843	5.91324	1.95241	2.0956	3.65894	3.12476	2.13574	1.78944	1.38796	1.98742
	Il1b	0.325132	0.249825	1.82397	1.63118	2.66658	3.84631	0.327748	0.293326	0.0660469	0.230258	0.304161	0.235461	5.34976	5.41237	1.10211	1.04675	3.00565	3.16606	1.55781	1.51129	5.86724	5.3427	1.1566	0.995896
M2	Arg1	0.803443	0.909286	1.08357	0.794241	0.911195	1.22756	0.75705	0.844728	0.91587	1.09109	1.2916	1.37037	0.478677	0.451554	0.768849	0.65947	0.644999	0.700043	0.390928	0.482713	0.817418	0.725484	0.795796	0.73453
	Retnla	2.0939	2.30494	0.742695	0.624024	0.271044	0.346852	0.39188	0.368073	0.796312	0.850343	1.44948	1.76046	0.0004277	0.000382	0.0001112	6.453e-05	0.0001848	0.0001447	0.0011709	0.0010545	0.0003065	0.0003096	0.004149	0.0038416
	Chil3l3	1.30605	1.18617	1.49538	1.46252	0.787874	0.726642	0.55589	0.525477	0.7512	0.973658	1.20352	1.02562	0.0105518	0.0061028	0.11154	0.0963623	0.0801987	0.0895914	0.0252114	0.0250745	0.187205	0.153293	0.0607732	0.0529031

## Sheet: Fig1 H
M1		M2			M1		M2
WT	GLUT1 KO	WT	GLUT1 KO		WT	GLUT3 KO	WT	GLUT3 KO
6.244	1.644	1.674	1.177		2.669	3.822	1.467	1.162
1.877	2.222	1.064	1.457		2.272	3.931	1.295	0.997
2.639	1.636	1.364	1.135		2.369	2.992	1.237	1.166
2.636	1.423	1.215	1.223		1.784	2.809	0.657	0.653
2.893	1.101		0.725		1.61	2.331	0.698	1.192
	1.504		1.383			3.954		0.957
	1.403

## Sheet: Fig1 I
Relative Cellular Pyuvate (%)											Relative Cellular ATP (%)
	WT			GLUT1 KO			GLUT3 KO					WT			GLUT1 KO			GLUT3 KO
M0	100.058	97.7369	102.205	72.0677	67.9116	68.6883	96.5085	102.525	108.273		M0	104.737	99.1492	96.1137	73.0469	73.4254	76.2395	95.8709	102.774	95.6702
M1	53.8925	49.4986	52.1683	40.6345	39.9232	40.2023	52.6341	50.8143	58.2396		M1	68.9498	64.9362	66.4149	56.0176	61.1131	58.7972	69.5449	74.1348	74.8705
M2	102.084	102.061	107.46	85.2409	88.825	84.7854	112.412	107.145	103.68		M2	117.291	116.122	113.065	83.8788	92.2481	90.6902	116.979	106.816	101.294

## Sheet: Fig2 A
AD vs normal									AD vs psoriasis
p_val	avg_log2FC	pct.1	pct.2	p_val_adj	gene	cluster			p_val	avg_log2FC	pct.1	pct.2	p_val_adj	gene	cluster
0.000141684	1.297	0.539	0.302	1	SLC2A3	cluster_29	Mac2		2.67471e-33	1.08803	0.633	0.376	9.07182e-29	SLC2A3	cluster_9
1.0474e-18	0.973705	0.845	0.772	3.55245e-14	SLC2A3	cluster_20			0.101842	1.04385	0.565	0.5	1	SLC2A3	cluster_40
1.57523e-05	0.79576	0.274	0.206	0.534272	SLC2A3	cluster_27			1.11011e-29	0.7856	0.559	0.398	3.76517e-25	SLC2A3	cluster_6
5.45178e-08	0.771602	0.318	0.39	0.00184908	SLC2A3	cluster_23			0.394484	0.622136	0.438	0.444	1	SLC2A3	cluster_35
0.0697413	0.576118	0.173	0.062	1	SLC2A1	cluster_31			0.461717	0.600016	0.437	0.407	1	SLC2A3	cluster_30
2.12916e-19	0.520978	0.419	0.187	7.22148e-15	SLC2A1	cluster_20			9.03986e-17	0.599568	0.419	0.171	3.06605e-12	SLC2A1	cluster_20
3.53319e-07	0.44402	0.343	0.213	0.0119835	SLC2A1	cluster_27			0.473082	0.503674	0.16	0.086	1	SLC2A3	cluster_33
0.491235	0.387393	0.437	0.286	1	SLC2A3	cluster_30			0.00218914	0.487777	0.523	0.26	1	SLC2A3	cluster_16
0.106968	0.362535	0.36	0.208	1	SLC2A3	cluster_31			0.580315	0.437015	0.539	0.456	1	SLC2A3	cluster_29	Mac2
0.0646769	0.314021	0.324	0.071	1	SLC2A1	cluster_30			1.37973e-11	0.36676	0.218	0.096	4.67963e-07	SLC2A1	cluster_9
0.0199246	0.29801	0.633	0.571	1	SLC2A3	cluster_9			4.96829e-26	0.354212	0.432	0.334	1.6851e-21	SLC2A3	cluster_2
0.0618583	0.291441	0.231	0	1	SLC2A1	cluster_37			0.000806596	0.348741	0.343	0.262	1	SLC2A1	cluster_27
0.149971	0.287872	0.401	0.32	1	SLC2A3	cluster_26			0.00608057	0.342979	0.567	0.437	1	SLC2A3	cluster_37
0.000901297	0.254803	0.559	0.499	1	SLC2A3	cluster_6			8.27688e-07	0.342438	0.845	0.697	0.0280727	SLC2A3	cluster_20
8.17102e-05	0.213555	0.554	0.378	1	SLC2A3	cluster_14			6.90266e-12	0.30755	0.26	0.23	2.34118e-07	SLC2A3	cluster_5
0.271903	0.189641	0.581	0.604	1	SLC2A3	cluster_25			3.01374e-11	0.303674	0.225	0.239	1.02217e-06	SLC2A3	cluster_10
0.0550567	0.183753	0.106	0.053	1	SLC2A1	cluster_15			0.000172084	0.303194	0.735	0.615	1	SLC2A3	cluster_21
0.0485117	0.168989	0.452	0.316	1	SLC2A1	cluster_28			6.408e-07	0.299693	0.478	0.424	0.021734	SLC2A3	cluster_7
0.00879242	0.165401	0.735	0.712	1	SLC2A3	cluster_21			0.371483	0.295486	0.304	0.143	1	SLC2A1	cluster_40
0.193535	0.127893	0.102	0.025	1	SLC2A1	cluster_16			0.103664	0.284949	0.5	0.333	1	SLC2A3	cluster_38
1.2426e-19	0.127456	0.218	0.113	4.21453e-15	SLC2A1	cluster_9			0.543783	0.269368	0.173	0.145	1	SLC2A1	cluster_31
4.84758e-09	0.116469	0.369	0.242	0.000164415	SLC2A1	cluster_24			0.0606538	0.253839	0.554	0.494	1	SLC2A3	cluster_14
0.455341	0.109428	0.607	0.507	1	SLC2A3	cluster_32			4.31502e-15	0.250656	0.348	0.282	1.46353e-10	SLC2A3	cluster_3
0.753518	0.105379	0.385	0.37	1	SLC2A3	cluster_36			2.86618e-12	0.24583	0.382	0.342	9.72122e-08	SLC2A3	cluster_4
3.25975e-41	0.0671328	0.106	0.045	1.10561e-36	SLC2A1	cluster_2			0.0153725	0.19888	0.266	0.165	1	SLC2A1	cluster_19
1.60418e-08	0.0639936	0.115	0.079	0.00054409	SLC2A1	cluster_6			0.00203793	0.196397	0.607	0.321	1	SLC2A3	cluster_32
0.595651	0.0621148	0.08	0.133	1	SLC2A1	cluster_33			6.04869e-10	0.194178	0.386	0.339	2.05153e-05	SLC2A3	cluster_1
1.56204e-28	0.048814	0.348	0.244	5.29798e-24	SLC2A3	cluster_3			0.0545819	0.193831	0.274	0.205	1	SLC2A3	cluster_27
5.6109e-05	0.0262551	0.197	0.15	1	SLC2A1	cluster_18			0.0261638	0.173356	0.316	0.264	1	SLC2A3	cluster_12
0.72006	0.0141427	0.14	0.125	1	SLC2A1	cluster_25			0.235499	0.164377	0.385	0.375	1	SLC2A3	cluster_36
8.22912e-09	0.0124886	0.147	0.238	0.000279107	SLC2A3	cluster_18			7.90587e-05	0.163493	0.115	0.079	1	SLC2A1	cluster_6
3.7446e-13	-0.00926377	0.191	0.11	1.27006e-08	SLC2A1	cluster_11			0.157578	0.157502	0.225	0.225	1	SLC2A3	cluster_13
0.885773	-0.012852	0.266	0.277	1	SLC2A1	cluster_19			0.0876271	0.15457	0.103	0.065	1	SLC2A1	cluster_21
0.00378757	-0.0359923	0.162	0.227	1	SLC2A3	cluster_19			0.273518	0.138463	0.102	0.039	1	SLC2A1	cluster_16
0.208373	-0.0403848	0.075	0.131	1	SLC2A3	cluster_28			0.0707455	0.136647	0.318	0.247	1	SLC2A3	cluster_23
1.02491e-17	-0.0632712	0.669	0.554	3.47617e-13	SLC2A3	cluster_8			0.0162184	0.127929	0.688	0.621	1	SLC2A3	cluster_11
0.0250958	-0.0700544	0.523	0.35	1	SLC2A3	cluster_16			0.0729024	0.113699	0.14	0.105	1	SLC2A1	cluster_25
0.0306622	-0.081603	0.722	0.703	1	SLC2A3	cluster_22			0.0187645	0.101374	0.197	0.153	1	SLC2A1	cluster_18
0.0967907	-0.0874472	0.169	0.236	1	SLC2A1	cluster_23			0.000975863	0.0823291	0.169	0.048	1	SLC2A1	cluster_23
7.57045e-39	-0.0894223	0.382	0.298	2.56767e-34	SLC2A3	cluster_4			0.850204	0.0813066	0.452	0.404	1	SLC2A1	cluster_28
8.49896e-10	-0.0899853	0.316	0.234	2.88259e-05	SLC2A3	cluster_12			0.137169	0.0625983	0.369	0.317	1	SLC2A1	cluster_24
0.00450413	-0.12774	0.103	0.162	1	SLC2A1	cluster_21			0.426538	0.0460157	0.669	0.674	1	SLC2A3	cluster_8
0.00147577	-0.129395	0.078	0.133	1	SLC2A1	cluster_22			0.877263	0.0307855	0.324	0.291	1	SLC2A1	cluster_30
1.56663e-83	-0.177619	0.432	0.335	5.31352e-79	SLC2A3	cluster_2			0.861501	0.0261037	0.191	0.18	1	SLC2A1	cluster_11
1.50628e-103	-0.203927	0.386	0.322	5.10885e-99	SLC2A3	cluster_1			0.0461225	0.0231944	0.243	0.111	1	SLC2A1	cluster_38
1.00956e-17	-0.229021	0.478	0.462	3.42412e-13	SLC2A3	cluster_7			0.109976	0.0203601	0.106	0.105	1	SLC2A1	cluster_2
0.220706	-0.265065	0.438	0.75	1	SLC2A3	cluster_35			0.900282	0.0178179	0.106	0.096	1	SLC2A1	cluster_15
3.1338e-11	-0.274951	0.26	0.292	1.06289e-06	SLC2A3	cluster_5			0.817297	0.0164547	0.36	0.313	1	SLC2A3	cluster_31
0.0235693	-0.277601	0.585	0.656	1	SLC2A3	cluster_15			0.277116	-0.0554926	0.075	0.154	1	SLC2A3	cluster_28
4.23606e-10	-0.282313	0.688	0.625	1.43675e-05	SLC2A3	cluster_11			0.868264	-0.0610061	0.401	0.427	1	SLC2A3	cluster_26
0.00129657	-0.290983	0.225	0.268	1	SLC2A3	cluster_10			0.407237	-0.0634573	0.231	0.287	1	SLC2A1	cluster_37
0.000559798	-0.369277	0.225	0.248	1	SLC2A3	cluster_13			4.69282e-08	-0.0841408	0.147	0.256	0.00159167	SLC2A3	cluster_18
0.173618	-0.422125	0.243	0.25	1	SLC2A1	cluster_38			0.808441	-0.143053	0.162	0.158	1	SLC2A3	cluster_19
0.0756862	-0.448013	0.567	0.5	1	SLC2A3	cluster_37			0.0129475	-0.152423	0.581	0.695	1	SLC2A3	cluster_25
0.0986475	-0.611722	0.5	0.5	1	SLC2A3	cluster_38			0.374691	-0.205008	0.585	0.656	1	SLC2A3	cluster_15
0.270198	-0.656998	0	0.143	1	SLC2A1	cluster_39			0.0629457	-0.234394	0.103	0.222	1	SLC2A3	cluster_17
0.640032	-0.715051	0.16	0.267	1	SLC2A3	cluster_33			6.54892e-06	-0.240985	0.722	0.667	0.22212	SLC2A3	cluster_22
0.0640212	-0.858353	0.103	0.209	1	SLC2A3	cluster_17			0.590767	-0.349326	0.25	0.333	1	SLC2A3	cluster_41
0.917696	-1.19328	0.143	0.214	1	SLC2A3	cluster_39			0.116802	-0.971649	0.143	0.667	1	SLC2A3	cluster_39

## Sheet: Fig2 D
Ear Measurements				Back Measurements
530	160	310		72	40	119
500	270	280		86	33	79
290	210	180		46	7	145
430	250	170		59	13	158
310	280	320		132	33
560	290	310		145	26
520	210	420			40
460	280	400			33
580	280	390
230	290	420
250	330
	320

## Sheet: Fig2 E
Adgre1 (F4/80)				Nos2				Tnfa
WT	GLUT3 KO	GLUT1 KO		WT	GLUT3 KO	GLUT1 KO		WT	GLUT3 KO	GLUT1 KO
0.733021	1.25	1.05843		1.387	1.546	0.884		2.12385	1.41096	1.0473
0.65154	1.1744	1.04386		0.8448	1.125	1.345		0.307079	2.08014	1.6896
1.61544	0.927826	0.796599		0.7682	0.835	0.915		0.569071	2.38945	0.799229
	1.24136				0.941				0.534656

[truncated: 44 more sheets: Fig2 F, Fig2 G, Fig3 A, Fig3 D, Fig3 E, Fig3 G, Fig3 H, Fig4 E, Fig4 G, Fig6 H, Fig7 E, Supplementary Fig1 A, Supplementary Fig1 B, Supplementary Fig1 C, Supplementary Fig1 D, Supplementary Fig1 E, Supplementary Fig2 A, Supplementary Fig2 B, Supplementary Fig2 C, Supplementary Fig2 D …]
